# Supplementary material for: Polylactic Acid/Poly(vinylpyrrolidone) Co-Electrospun Fibrous Membrane as a Tunable Quercetin Delivery Platform for Diabetic Wounds
Source: Pharmaceutics. 2023 Mar 1;15(3):805. doi: 10.3390/pharmaceutics15030805 (PMC10054567; doi:10.3390/pharmaceutics15030805)
Supplement: Supplementary file 1 [file pharmaceutics-15-00805-s001.zip]

Archive with 1 entries (1 files):
- pharmaceutics-2174151-supplementary.pdf
